# Supplementary material for: Urbanization and humidity shape the intensity of influenza epidemics in U.S. cities
Source: Science. 2018 Oct 5;362(6410):75–9. doi: 10.1126/science.aat6030 (PMC6510303; doi:10.1126/science.aat6030)
Supplement: Urbanization and humidity shape the intensity of influenza epidemics in U.S. cities [file Science-362-75-s002.zip]

Archive with 1,212 entries (1,209 files):
- obs v sim comps all cities/
- obs v sim comps all cities/63.jpg
- __MACOSX/
- __MACOSX/obs v sim comps all cities/
- __MACOSX/obs v sim comps all cities/._63.jpg
- obs v sim comps all cities/189.jpg
- __MACOSX/obs v sim comps all cities/._189.jpg
- obs v sim comps all cities/77.jpg
- __MACOSX/obs v sim comps all cities/._77.jpg
- obs v sim comps all cities/837.jpg
- __MACOSX/obs v sim comps all cities/._837.jpg
- obs v sim comps all cities/604.jpg
- __MACOSX/obs v sim comps all cities/._604.jpg
- obs v sim comps all cities/162.jpg
- __MACOSX/obs v sim comps all cities/._162.jpg
- obs v sim comps all cities/176.jpg
- __MACOSX/obs v sim comps all cities/._176.jpg
- obs v sim comps all cities/88.jpg
- __MACOSX/obs v sim comps all cities/._88.jpg
- obs v sim comps all cities/610.jpg
- __MACOSX/obs v sim comps all cities/._610.jpg
- obs v sim comps all cities/360.jpg
- __MACOSX/obs v sim comps all cities/._360.jpg
- obs v sim comps all cities/374.jpg
- __MACOSX/obs v sim comps all cities/._374.jpg
- obs v sim comps all cities/228.jpg
- __MACOSX/obs v sim comps all cities/._228.jpg
- obs v sim comps all cities/214.jpg
- __MACOSX/obs v sim comps all cities/._214.jpg
- obs v sim comps all cities/572.jpg
- __MACOSX/obs v sim comps all cities/._572.jpg
- obs v sim comps all cities/200.jpg
- __MACOSX/obs v sim comps all cities/._200.jpg
- obs v sim comps all cities/957.jpg
- __MACOSX/obs v sim comps all cities/._957.jpg
- obs v sim comps all cities/.Rhistory
- __MACOSX/obs v sim comps all cities/._.Rhistory
- obs v sim comps all cities/943.jpg
- __MACOSX/obs v sim comps all cities/._943.jpg
- obs v sim comps all cities/758.jpg
- __MACOSX/obs v sim comps all cities/._758.jpg
- obs v sim comps all cities/980.jpg
- __MACOSX/obs v sim comps all cities/._980.jpg
- obs v sim comps all cities/770.jpg
- __MACOSX/obs v sim comps all cities/._770.jpg
- obs v sim comps all cities/764.jpg
- __MACOSX/obs v sim comps all cities/._764.jpg
- obs v sim comps all cities/765.jpg
- __MACOSX/obs v sim comps all cities/._765.jpg
- obs v sim comps all cities/981.jpg
- __MACOSX/obs v sim comps all cities/._981.jpg
- obs v sim comps all cities/759.jpg
- __MACOSX/obs v sim comps all cities/._759.jpg
- obs v sim comps all cities/956.jpg
- __MACOSX/obs v sim comps all cities/._956.jpg
- obs v sim comps all cities/201.jpg
- __MACOSX/obs v sim comps all cities/._201.jpg
- obs v sim comps all cities/215.jpg
- __MACOSX/obs v sim comps all cities/._215.jpg
- obs v sim comps all cities/229.jpg
- __MACOSX/obs v sim comps all cities/._229.jpg
- obs v sim comps all cities/361.jpg
- __MACOSX/obs v sim comps all cities/._361.jpg
- obs v sim comps all cities/407.jpg
- __MACOSX/obs v sim comps all cities/._407.jpg
- obs v sim comps all cities/349.jpg
- __MACOSX/obs v sim comps all cities/._349.jpg
- obs v sim comps all cities/89.jpg
- __MACOSX/obs v sim comps all cities/._89.jpg
- obs v sim comps all cities/605.jpg
- __MACOSX/obs v sim comps all cities/._605.jpg
- obs v sim comps all cities/836.jpg
- __MACOSX/obs v sim comps all cities/._836.jpg
- obs v sim comps all cities/76.jpg
- __MACOSX/obs v sim comps all cities/._76.jpg
- obs v sim comps all cities/62.jpg
- __MACOSX/obs v sim comps all cities/._62.jpg
- obs v sim comps all cities/74.jpg
- __MACOSX/obs v sim comps all cities/._74.jpg
- obs v sim comps all cities/60.jpg
- __MACOSX/obs v sim comps all cities/._60.jpg
- obs v sim comps all cities/808.jpg
- __MACOSX/obs v sim comps all cities/._808.jpg
- obs v sim comps all cities/613.jpg
- __MACOSX/obs v sim comps all cities/._613.jpg
- obs v sim comps all cities/175.jpg
- __MACOSX/obs v sim comps all cities/._175.jpg
- obs v sim comps all cities/161.jpg
- __MACOSX/obs v sim comps all cities/._161.jpg
- obs v sim comps all cities/607.jpg
- __MACOSX/obs v sim comps all cities/._607.jpg
- obs v sim comps all cities/388.jpg
- __MACOSX/obs v sim comps all cities/._388.jpg
- obs v sim comps all cities/439.jpg
- __MACOSX/obs v sim comps all cities/._439.jpg
- obs v sim comps all cities/377.jpg
- __MACOSX/obs v sim comps all cities/._377.jpg
- obs v sim comps all cities/411.jpg
- __MACOSX/obs v sim comps all cities/._411.jpg
- obs v sim comps all cities/405.jpg
- __MACOSX/obs v sim comps all cities/._405.jpg
- obs v sim comps all cities/217.jpg
- __MACOSX/obs v sim comps all cities/._217.jpg
- obs v sim comps all cities/940.jpg
- __MACOSX/obs v sim comps all cities/._940.jpg
- obs v sim comps all cities/954.jpg
- __MACOSX/obs v sim comps all cities/._954.jpg
- obs v sim comps all cities/983.jpg
- __MACOSX/obs v sim comps all cities/._983.jpg
- obs v sim comps all cities/767.jpg
- __MACOSX/obs v sim comps all cities/._767.jpg
- obs v sim comps all cities/773.jpg
- __MACOSX/obs v sim comps all cities/._773.jpg
- obs v sim comps all cities/766.jpg
- __MACOSX/obs v sim comps all cities/._766.jpg
- obs v sim comps all cities/982.jpg
- __MACOSX/obs v sim comps all cities/._982.jpg
- obs v sim comps all cities/955.jpg
- __MACOSX/obs v sim comps all cities/._955.jpg
- obs v sim comps all cities/799.jpg
- __MACOSX/obs v sim comps all cities/._799.jpg
- obs v sim comps all cities/941.jpg
- __MACOSX/obs v sim comps all cities/._941.jpg
- obs v sim comps all cities/570.jpg
- __MACOSX/obs v sim comps all cities/._570.jpg
- obs v sim comps all cities/216.jpg
- __MACOSX/obs v sim comps all cities/._216.jpg
- obs v sim comps all cities/558.jpg
- __MACOSX/obs v sim comps all cities/._558.jpg
- obs v sim comps all cities/404.jpg
- __MACOSX/obs v sim comps all cities/._404.jpg
- obs v sim comps all cities/376.jpg
- __MACOSX/obs v sim comps all cities/._376.jpg
- obs v sim comps all cities/410.jpg
- __MACOSX/obs v sim comps all cities/._410.jpg
- obs v sim comps all cities/438.jpg
- __MACOSX/obs v sim comps all cities/._438.jpg
- obs v sim comps all cities/160.jpg
- __MACOSX/obs v sim comps all cities/._160.jpg
- obs v sim comps all cities/606.jpg
- __MACOSX/obs v sim comps all cities/._606.jpg
- obs v sim comps all cities/612.jpg
- __MACOSX/obs v sim comps all cities/._612.jpg
- obs v sim comps all cities/148.jpg
- __MACOSX/obs v sim comps all cities/._148.jpg
- obs v sim comps all cities/809.jpg
- __MACOSX/obs v sim comps all cities/._809.jpg
- obs v sim comps all cities/61.jpg
- __MACOSX/obs v sim comps all cities/._61.jpg
- obs v sim comps all cities/75.jpg
- __MACOSX/obs v sim comps all cities/._75.jpg
- obs v sim comps all cities/71.jpg
- __MACOSX/obs v sim comps all cities/._71.jpg
- obs v sim comps all cities/65.jpg
- __MACOSX/obs v sim comps all cities/._65.jpg
- obs v sim comps all cities/170.jpg
- __MACOSX/obs v sim comps all cities/._170.jpg
- obs v sim comps all cities/164.jpg
- __MACOSX/obs v sim comps all cities/._164.jpg
- obs v sim comps all cities/372.jpg
- __MACOSX/obs v sim comps all cities/._372.jpg
- obs v sim comps all cities/366.jpg
- __MACOSX/obs v sim comps all cities/._366.jpg
- obs v sim comps all cities/400.jpg
- __MACOSX/obs v sim comps all cities/._400.jpg
- obs v sim comps all cities/206.jpg
- __MACOSX/obs v sim comps all cities/._206.jpg
- obs v sim comps all cities/212.jpg
- __MACOSX/obs v sim comps all cities/._212.jpg
- obs v sim comps all cities/574.jpg
- __MACOSX/obs v sim comps all cities/._574.jpg
- obs v sim comps all cities/548.jpg
- __MACOSX/obs v sim comps all cities/._548.jpg
- obs v sim comps all cities/.DS_Store
- __MACOSX/obs v sim comps all cities/._.DS_Store
- obs v sim comps all cities/945.jpg
- __MACOSX/obs v sim comps all cities/._945.jpg
- obs v sim comps all cities/951.jpg
- __MACOSX/obs v sim comps all cities/._951.jpg
- obs v sim comps all cities/789.jpg
- __MACOSX/obs v sim comps all cities/._789.jpg
- obs v sim comps all cities/762.jpg
- __MACOSX/obs v sim comps all cities/._762.jpg
- obs v sim comps all cities/776.jpg
- __MACOSX/obs v sim comps all cities/._776.jpg
- obs v sim comps all cities/986.jpg
- __MACOSX/obs v sim comps all cities/._986.jpg
- obs v sim comps all cities/992.jpg
- __MACOSX/obs v sim comps all cities/._992.jpg
- obs v sim comps all cities/993.jpg
- __MACOSX/obs v sim comps all cities/._993.jpg
- obs v sim comps all cities/777.jpg
- __MACOSX/obs v sim comps all cities/._777.jpg
- obs v sim comps all cities/763.jpg
- __MACOSX/obs v sim comps all cities/._763.jpg
- obs v sim comps all cities/950.jpg
- __MACOSX/obs v sim comps all cities/._950.jpg
- obs v sim comps all cities/944.jpg
- __MACOSX/obs v sim comps all cities/._944.jpg
- obs v sim comps all cities/561.jpg
- __MACOSX/obs v sim comps all cities/._561.jpg
- obs v sim comps all cities/207.jpg
- __MACOSX/obs v sim comps all cities/._207.jpg
- obs v sim comps all cities/401.jpg
- __MACOSX/obs v sim comps all cities/._401.jpg
- obs v sim comps all cities/373.jpg
- __MACOSX/obs v sim comps all cities/._373.jpg
- obs v sim comps all cities/398.jpg
- __MACOSX/obs v sim comps all cities/._398.jpg
- obs v sim comps all cities/165.jpg
- __MACOSX/obs v sim comps all cities/._165.jpg
- obs v sim comps all cities/617.jpg
- __MACOSX/obs v sim comps all cities/._617.jpg
- obs v sim comps all cities/64.jpg
- __MACOSX/obs v sim comps all cities/._64.jpg
- obs v sim comps all cities/70.jpg
- __MACOSX/obs v sim comps all cities/._70.jpg
- obs v sim comps all cities/198.jpg
- __MACOSX/obs v sim comps all cities/._198.jpg
- obs v sim comps all cities/66.jpg
- __MACOSX/obs v sim comps all cities/._66.jpg
- obs v sim comps all cities/826.jpg
- __MACOSX/obs v sim comps all cities/._826.jpg
- obs v sim comps all cities/72.jpg
- __MACOSX/obs v sim comps all cities/._72.jpg
- obs v sim comps all cities/601.jpg
- __MACOSX/obs v sim comps all cities/._601.jpg
- obs v sim comps all cities/615.jpg
- __MACOSX/obs v sim comps all cities/._615.jpg
- obs v sim comps all cities/173.jpg
- __MACOSX/obs v sim comps all cities/._173.jpg
- obs v sim comps all cities/403.jpg
- __MACOSX/obs v sim comps all cities/._403.jpg
- obs v sim comps all cities/365.jpg
- __MACOSX/obs v sim comps all cities/._365.jpg
- obs v sim comps all cities/371.jpg
- __MACOSX/obs v sim comps all cities/._371.jpg
- obs v sim comps all cities/359.jpg
- __MACOSX/obs v sim comps all cities/._359.jpg
- obs v sim comps all cities/211.jpg
- __MACOSX/obs v sim comps all cities/._211.jpg
- obs v sim comps all cities/563.jpg
- __MACOSX/obs v sim comps all cities/._563.jpg
- obs v sim comps all cities/239.jpg
- __MACOSX/obs v sim comps all cities/._239.jpg
- obs v sim comps all cities/952.jpg
- __MACOSX/obs v sim comps all cities/._952.jpg
- obs v sim comps all cities/946.jpg
- __MACOSX/obs v sim comps all cities/._946.jpg
- obs v sim comps all cities/775.jpg
- __MACOSX/obs v sim comps all cities/._775.jpg
- obs v sim comps all cities/761.jpg
- __MACOSX/obs v sim comps all cities/._761.jpg
- obs v sim comps all cities/991.jpg
- __MACOSX/obs v sim comps all cities/._991.jpg
- obs v sim comps all cities/985.jpg
- __MACOSX/obs v sim comps all cities/._985.jpg
- obs v sim comps all cities/984.jpg
- __MACOSX/obs v sim comps all cities/._984.jpg
- obs v sim comps all cities/990.jpg
- __MACOSX/obs v sim comps all cities/._990.jpg
- obs v sim comps all cities/748.jpg
- __MACOSX/obs v sim comps all cities/._748.jpg
- obs v sim comps all cities/760.jpg
- __MACOSX/obs v sim comps all cities/._760.jpg
- obs v sim comps all cities/774.jpg
- __MACOSX/obs v sim comps all cities/._774.jpg
- obs v sim comps all cities/947.jpg
- __MACOSX/obs v sim comps all cities/._947.jpg
- obs v sim comps all cities/953.jpg
- __MACOSX/obs v sim comps all cities/._953.jpg
- obs v sim comps all cities/238.jpg
- __MACOSX/obs v sim comps all cities/._238.jpg
- obs v sim comps all cities/210.jpg
- __MACOSX/obs v sim comps all cities/._210.jpg
- obs v sim comps all cities/370.jpg
- __MACOSX/obs v sim comps all cities/._370.jpg
- obs v sim comps all cities/402.jpg
- __MACOSX/obs v sim comps all cities/._402.jpg
- obs v sim comps all cities/628.jpg
- __MACOSX/obs v sim comps all cities/._628.jpg
- obs v sim comps all cities/172.jpg
- __MACOSX/obs v sim comps all cities/._172.jpg
- obs v sim comps all cities/166.jpg
- __MACOSX/obs v sim comps all cities/._166.jpg
- obs v sim comps all cities/600.jpg
- __MACOSX/obs v sim comps all cities/._600.jpg
- obs v sim comps all cities/73.jpg
- __MACOSX/obs v sim comps all cities/._73.jpg
- obs v sim comps all cities/199.jpg
- __MACOSX/obs v sim comps all cities/._199.jpg
- obs v sim comps all cities/67.jpg
- __MACOSX/obs v sim comps all cities/._67.jpg
- obs v sim comps all cities/840.jpg
- __MACOSX/obs v sim comps all cities/._840.jpg
- obs v sim comps all cities/14.jpg
- __MACOSX/obs v sim comps all cities/._14.jpg
- obs v sim comps all cities/28.jpg
- __MACOSX/obs v sim comps all cities/._28.jpg
- obs v sim comps all cities/129.jpg
[truncated: 912 more entries]
